# Supplementary material for: LG5, a Novel Allele of EUI1, Regulates Grain Size and Flag Leaf Angle in Rice
Source: Plants (Basel). 2023 Feb 3;12(3):675. doi: 10.3390/plants12030675 (PMC9921835; doi:10.3390/plants12030675)
Supplement: Supplementary file 1 [file plants-12-00675-s001.zip]

Archive with 1 entries (1 files):
- plants-2110093-supplementary.pdf
